# Supplementary material for: Application of various mixtures of medicinal herbs in the diet of laying hens: Evaluating preventive approach of fatty liver syndrome
Source: PLoS One. 2025 Oct 24;20(10):e0330363. doi: 10.1371/journal.pone.0330363 (PMC12551855; doi:10.1371/journal.pone.0330363)
Supplement: S2 File — (XLSX) [file pone.0330363.s002.xlsx]

## Sheet: Sheet1
						EP			EW			FI			FCR			EM
					0-6	6-	0-12	0-6	6-	0-12	0-6	6-	0-12	0-6	6-	0-12	0-6	6-	0-12
	SD	1	1	11	85.5	81.1667	83.3333	63.1667	63.8333	63.5	115	117.5	116.25	2.13002	2.26954	2.19978	54.0075	51.8114	52.9167
		1	1	11	86.1667	81.8333	84	64.25	64.8333	64.5417	117.833	119.833	118.833	2.12939	2.25966	2.19452	55.3621	53.0553	54.215
		1	1	11	88.3333	80.3333	84.3333	62.9167	63.25	63.0833	106.167	116.667	111.417	1.91161	2.30321	2.10741	55.5764	50.8108	53.2003
		1	1	11	85.6667	81	83.3333	64.1667	64.8333	64.5	112.5	118.167	115.333	2.04688	2.25339	2.15014	54.9694	52.515	53.75
		1	1	11	85.8333	81.5	83.6667	63.3333	64	63.6667	114.667	118.167	116.417	2.10938	2.27157	2.19047	54.3611	52.16	53.2678
		1	1	11	87.5	81.1667	84.3333	63.3333	64.6667	64	116.833	120.167	118.5	2.10919	2.29323	2.20121	55.4167	52.4878	53.9733
		1	1	11	87.45	85.6667	86.5583	63.6667	64.5	64.0833	111.167	112.5	111.833	1.99656	2.0351	2.01583	55.6765	55.255	55.4695
		1	1	11	87.5	85.8333	86.6667	64	64.6667	64.3333	118.333	118.333	118.333	2.11314	2.13267	2.1229	56	55.5056	55.7556
SD + MM		1	2	12	86	85.3333	85.6667	64.3333	64.6667	64.5	115.833	118.167	117	2.09334	2.14135	2.11735	55.3267	55.1822	55.255
		1	2	12	86	85.45	85.725	64.3	65.3333	64.8167	111.5	112.333	111.917	2.01578	2.01123	2.0135	55.298	55.8273	55.5641
		1	2	12	85.6667	84.3333	85	63.1667	64.5	63.8333	113.333	113.333	113.333	2.09427	2.08348	2.08887	54.1128	54.395	54.2583
		1	2	12	85	81.6667	83.3333	64	64.6667	64.3333	114	112	113	2.09745	2.12091	2.10918	54.4	52.8111	53.6111
		1	2	12	85.75	81.3333	83.5417	63.3333	63.8667	63.6	114.167	112.667	113.417	2.10346	2.17032	2.13689	54.3083	51.9449	53.1325
		1	2	12	86	85	85.5	63	63.3333	63.1667	116.833	116	116.417	2.15766	2.15493	2.15629	54.18	53.8333	54.0075
		1	2	12	84.7833	81.3333	83.0583	63.8333	64.5	64.1667	114.167	113.167	113.667	2.11066	2.157	2.13383	54.12	52.46	53.2958
		1	2	12	85	81	83	63.6667	64	63.8333	115	115.667	115.333	2.12557	2.23205	2.17881	54.1167	51.84	52.9817
SD+ PECTIN		1	3	13	84	81.6667	82.8333	63	63.3333	63.1667	124	120.667	122.333	2.34512	2.33416	2.33964	52.92	51.7222	52.3231
		1	3	13	85	80.3333	82.6667	63.9167	64.3333	64.125	112	114	113	2.06087	2.20913	2.135	54.3292	51.6811	53.01
		1	3	13	83.3333	78	80.6667	62.6667	63	62.8333	107.333	110.667	109	2.05603	2.25207	2.15405	52.2222	49.14	50.6856
		1	3	13	83.6667	77.6667	80.6667	62.6667	61	61.8333	111.667	108.333	110	2.13016	2.28816	2.20916	52.4311	47.3767	49.8789
		1	3	13	86.3333	82	84.1667	63.3333	63.6667	63.5	111.667	107	109.333	2.04187	2.04953	2.0457	54.6778	52.2067	53.4458
		1	3	13	86.8333	84.6667	85.75	63.6667	61.3333	62.5	114.167	107.5	110.833	2.06502	2.07016	2.06759	55.2839	51.9289	53.5938
		1	3	13	86.4167	85	85.7083	64	63.3333	63.6667	115.333	117.667	116.5	2.08789	2.18572	2.1368	55.3067	53.8333	54.5676
		1	3	13	86.3333	81.6667	84	61.6667	65	63.3333	116.167	113.667	114.917	2.18638	2.14253	2.16446	53.2389	53.0833	53.2
SD + PA		1	4	14	85.6667	84.3333	85	66	66.6667	66.3333	118.833	121.333	120.083	2.10308	2.15909	2.13109	56.54	56.2222	56.3833
		1	4	14	86.3167	82.3333	84.325	64	62.6667	63.3333	117.667	124.333	121	2.1305	2.41304	2.27177	55.2427	51.5956	53.4058
		1	4	14	86.6667	85.3333	86	63.6667	65.3333	64.5	112.5	127.333	119.917	2.03978	2.28372	2.16175	55.1778	55.7511	55.47
		1	4	14	86.3167	81.6667	83.9917	64.1667	64	64.0833	118.333	122.333	120.333	2.13691	2.34325	2.24008	55.3865	52.2667	53.8247
		1	4	14	86.9667	81.3333	84.15	64.3333	66.3333	65.3333	118.333	122	120.167	2.11471	2.26255	2.18863	55.9486	53.9511	54.978
		1	4	14	86	81.6667	83.8333	64.5	64.5	64.5	114.167	112.167	113.167	2.05813	2.1309	2.09452	55.47	52.675	54.0725
		1	4	14	85.3333	82.3333	83.8333	63.6667	63.6667	63.6667	116.667	111	113.833	2.1481	2.11717	2.13263	54.3289	52.4189	53.3739
		1	4	14	86.1667	83.6667	84.9167	63.6667	66.6667	65.1667	116.667	116.667	116.667	2.12737	2.09289	2.11013	54.8594	55.7778	55.3374
CD		2	1	21	80.6667	63.3333	72	62.6667	62.6667	62.6667	112	98.3333	105.167	2.22668	2.4824	2.35454	50.5511	39.6889	45.12
		2	1	21	80.6667	73.3333	77	62.3333	59.6667	61	111.667	94.3333	103	2.23526	2.16073	2.19799	50.2822	43.7556	46.97
		2	1	21	82.6667	66.3333	74.5	62.3333	61.6667	62	112.667	92.6667	102.667	2.19159	2.26179	2.22669	51.5289	40.9056	46.19
		2	1	21	82.5	65.5	74	63	58	60.5	103.833	102.667	103.25	2.01055	2.724	2.36728	51.975	37.99	44.77
		2	1	21	82.3333	74.6667	78.5	62.6667	60.3333	61.5	110	97.3333	103.667	2.13448	2.15909	2.14679	51.5956	45.0489	48.2775
		2	1	21	83.8	62	72.9	62.6667	62.6667	62.6667	109.167	89.3333	99.25	2.08116	2.34406	2.21261	52.5147	38.8533	45.684
		2	1	21	85	70.3333	77.6667	61.3333	57.3333	59.3333	119.667	80	99.8333	2.29699	1.98903	2.14301	52.1333	40.3244	46.0822
		2	1	21	84	67	75.5	62.5	57.5	60	107.833	83.3333	95.5833	2.05558	2.18002	2.1178	52.5	38.525	45.3
CD + MM		2	2	22	85	81.6667	83.3333	63.6667	64	63.8333	114.167	117.5	115.833	2.11012	2.24916	2.17964	54.1167	52.2667	53.1944
		2	2	22	85.6667	83	84.3333	63	63	63	116.333	121.667	119	2.15514	2.32895	2.24205	53.97	52.29	53.13
		2	2	22	85.6667	81.6667	83.6667	62.6667	60.3333	61.5	111	114.167	112.583	2.06811	2.32046	2.19429	53.6844	49.2722	51.455
		2	2	22	86.3333	81	83.6667	63.6667	61.3333	62.5	111.667	98.3333	105	2.03102	1.97838	2.0047	54.9656	49.68	52.2917
		2	2	22	86.6667	84	85.3333	63.5667	62.5	63.0333	113.333	106.667	110	2.05754	2.03171	2.04462	55.0911	52.5	53.7884
		2	2	22	80.1	71.6667	75.8833	64.3333	63.6667	64	110.333	98.3333	104.333	2.17691	2.17415	2.17553	51.531	45.6278	48.5653
		2	2	22	85.6333	78.6667	82.15	63.6667	62.3333	63	113.333	104	108.667	2.07973	2.12042	2.10008	54.5199	49.0356	51.7545
		2	2	22	85.6667	80.3333	83	62.3333	59.6667	61	111.667	109.5	110.583	2.09297	2.28438	2.18868	53.3989	47.9322	50.63
CD + PECTIN		2	3	23	84.5	69.5	77	63.3333	60	61.6667	109.5	78.3333	93.9167	2.0402	1.88549	1.96284	53.5167	41.7	47.4833
		2	3	23	84.3333	71	77.6667	62.6667	59	60.8333	106.667	83.3333	95	2.01133	1.99941	2.00537	52.8489	41.89	47.2472
		2	3	23	83.3333	69.6667	76.5	63	59	61	111.667	86.6667	99.1667	2.12666	2.12076	2.12371	52.5	41.1033	46.665
		2	3	23	83.0833	65	74.0417	62.6667	60.6667	61.6667	113.333	85	99.1667	2.17973	2.14326	2.1615	52.0656	39.4333	45.659
		2	3	23	82.5833	69.6667	76.125	62.8833	61.3333	62.1083	113.833	90.8333	102.333	2.19653	2.11059	2.15356	51.9312	42.7289	47.28
		2	3	23	85.6667	72.3333	79	63	62	62.5	102.833	85	93.9167	1.89757	1.90943	1.9035	53.97	44.8467	49.375
		2	3	23	84	76.6667	80.3333	63	63	63	110	90	100	2.07702	1.86508	1.97105	52.92	48.3	50.61
		2	3	23	85.3333	76.6667	81	62.3333	59.6667	61	112	98.3333	105.167	2.10516	2.14847	2.12682	53.1911	45.7444	49.41
CD + PA		2	4	24	83.6667	80	81.8333	62.5	61.5	62	111.333	103.333	107.333	2.12547	2.09457	2.11002	52.2917	49.2	50.7367
		2	4	24	84.5667	80.6667	82.6167	62.4667	62.3333	62.4	101.667	101.667	101.667	1.90993	2.00872	1.95932	52.826	50.2822	51.5528
		2	4	24	84.65	80	82.325	63	63.6667	63.3333	105.333	98.3333	101.833	1.96318	1.92675	1.94497	53.3295	50.9333	52.1392
		2	4	24	83	75	79	63.6667	57.6667	60.6667	113.333	98	105.667	2.14262	2.26497	2.2038	52.8433	43.25	47.9267
		2	4	24	84	76.6667	80.3333	63.6667	60	61.8333	118	105	111.5	2.20104	2.28757	2.2443	53.48	46	49.6728
		2	4	24	85.6667	78.3333	82	62.4167	63	62.7083	110.333	100.833	105.583	2.06447	2.04268	2.05357	53.4703	49.35	51.4208
		2	4	24	83.6667	77	80.3333	62.1667	59.8333	61	119.833	95	107.417	2.31534	2.07993	2.19763	52.0128	46.0717	49.0033
		2	4	24	86.0167	76.3333	81.175	62.0833	60.5	61.2917	112.333	100.667	106.5	2.1172	2.19194	2.15457	53.402	46.1817	49.7535
